# Supplementary material for: Induction of Isochromanones by Co-Cultivation of the Marine Fungus Cosmospora sp. and the Phytopathogen Magnaporthe oryzae
Source: Int J Mol Sci. 2022 Jan 11;23(2):782. doi: 10.3390/ijms23020782 (PMC8775470; doi:10.3390/ijms23020782)
Supplement: Supplementary file 1 [file ijms-23-00782-s001.zip]

Archive with 1 entries (1 files):
- ijms-1537620-supplementary.pdf
